# Supplementary material for: Modular combinatorial binding among human trans-acting factors reveals direct and indirect factor binding
Source: BMC Genomics. 2017 Jan 6;18:45. doi: 10.1186/s12864-016-3434-3 (PMC5219757; doi:10.1186/s12864-016-3434-3)
Supplement: Additional file 2: Tables S1-S6. — The RMD module matrix and summary for K562, GM12878, and K562 direct versus indirect binding, respectively. (XLS 181 kb) [file 12864_2016_3434_MOESM2_ESM.xls]

## Sheet: S1 - k562.matrix
# This file contains 6 tabs (3 module matrices and 3 module summaries).
# Module matrix: each element is the TF (column) binding site count in a particular module (row), the rows and columns are ordered as in the figures.
# Module summary: Summary information about each module
Module	ZNF274	MAFK	MAFF	BACH1	NFE2	CBX8	SUZ12	CREBBP	HDAC8	ZC3H11A	SIRT6	ZNF384	SMC3	RAD21	CTCF	ZNF143	CTCFL	MAZ	SPI1	CEBPB	ATF1	JUND	JUNB	FOSL1	JUN	ATF3	FOS	CHD4	BCL3	EZH2	NCOR1	SMARCB1	SMARCA4	STAT2	HDAC2	REST	TBL1XR1	ZMIZ1	STAT5A	PML	MEF2A	CUX1	ARID3A	RCOR1	TEAD4	EP300	GATA1	TAL1	GATA2
rp44	0	0	0	0	0	48	9	1	0	0	0	0	0	0	0	0	0	0	0	0	0	0	2	0	0	0	0	0	0	4	0	0	0	0	0	0	0	0	0	0	0	1	0	0	0	0	0	0	0
rp42	0	0	1	0	0	1	6	4	0	0	15	0	0	2	0	0	2	0	0	2	0	0	0	0	0	1	0	0	0	19	5	0	0	0	0	0	0	0	2	0	0	0	0	0	0	0	1	2	0
rp43	1	0	26	0	0	0	5	76	1	0	11	0	0	0	0	0	6	2	0	0	0	0	0	11	0	10	0	0	0	0	0	0	0	0	2	0	0	0	0	0	3	1	0	0	0	0	0	0	0
rp49	0	3	0	0	2	2	0	22	0	0	2	0	0	0	0	0	0	2	0	0	0	0	0	0	0	18	0	0	0	0	0	0	0	0	0	0	0	0	0	0	0	0	0	16	0	0	0	0	0
rp17	0	45	25	0	0	0	0	0	0	10	0	127	0	0	0	57	0	143	0	122	8	121	71	0	79	415	163	0	0	0	0	0	0	11	21	60	113	42	0	39	23	69	149	171	271	229	0	14	4
rp41	0	0	0	0	0	0	0	0	0	0	1	58	0	0	0	3	0	1	15	64	0	0	0	2	0	187	0	2	0	0	0	0	1	0	0	0	0	0	0	0	0	0	0	88	30	21	0	3	0
rp26	0	7542	7618	2673	2753	3	0	9	0	0	0	535	0	0	0	0	0	0	361	654	0	2057	139	1	0	0	0	0	0	0	0	50	29	29	0	0	0	0	0	0	59	94	195	1318	119	1002	0	0	0
rp31	0	3683	3557	1006	1117	0	0	4	0	0	7	382	0	1	0	0	0	1027	487	1034	1619	3820	2922	2575	3269	2326	2209	0	0	0	7	278	211	54	440	594	1230	91	51	0	214	488	1265	2697	1961	2603	155	444	380
rp37	0	292	0	0	0	0	0	0	0	0	0	691	0	0	0	0	0	496	330	1210	2392	10604	8677	8184	9310	5526	5804	0	0	1	0	0	0	0	221	601	0	0	0	0	499	166	467	3273	1451	1815	0	0	106
rp16	0	0	0	0	1	0	0	0	0	13	0	434	0	0	0	0	0	479	298	3690	2843	3703	1093	0	2447	2187	42	0	0	0	0	0	0	0	1	1	601	2	2	0	206	100	265	2224	1054	1976	213	0	0
rp46	0	0	0	0	0	0	0	0	43	6	0	1	0	0	0	0	0	2	0	5	0	48	31	0	0	0	0	0	0	0	6	0	3	0	0	0	0	0	0	0	0	0	0	2	3	0	0	2	0
rp21	0	0	7	0	0	0	0	4	0	0	0	150	0	0	0	0	0	0	269	123	0	166	0	32	0	0	0	0	0	0	0	0	0	0	905	0	0	0	0	0	0	0	3	1441	730	100	0	505	221
rp11	0	0	0	0	0	0	0	0	0	0	0	130	0	0	0	0	0	1058	1187	457	693	1926	0	1	321	0	0	0	0	0	0	25	0	14	551	806	805	2	0	4	0	98	317	2904	2273	1932	894	1690	1189
rp30	0	0	0	0	0	5	0	21	0	12	0	747	0	0	0	0	0	0	701	1702	435	1666	0	0	0	0	0	0	0	0	0	0	0	0	257	313	340	0	225	796	208	96	411	6314	9078	5274	4370	8804	5989
rp13	0	4	121	0	0	0	0	0	0	1	0	510	0	0	0	0	0	267	333	1113	1281	2164	757	0	132	0	0	0	0	0	9	229	531	129	194	714	2007	1028	1699	2245	292	467	1579	3439	4296	3802	3197	4137	3592
rp19	0	1	0	0	0	0	0	0	0	0	5	120	0	0	0	0	0	98	0	272	107	350	35	0	0	0	0	0	0	0	0	0	33	1	945	1594	591	691	1447	1418	46	0	149	1929	3056	2202	1226	3359	2818
rp28	0	1	56	0	0	0	0	0	4	0	0	336	0	0	0	0	0	1925	677	1447	1951	2832	1211	242	650	159	0	0	0	0	55	352	1132	668	2378	3480	3376	3038	3445	3521	422	574	2012	3894	4470	4141	3419	4874	4404
rp33	0	696	652	35	0	0	0	11	12	71	41	676	0	588	0	181	0	1915	820	1206	1625	2162	1681	1469	1667	1347	983	2	314	101	363	691	1312	822	2121	2785	2304	1992	1978	1997	794	671	1584	2150	2418	2364	1944	2471	2358
rp4	0	0	0	0	0	0	0	0	0	0	0	39	0	1	0	0	0	35	216	83	148	259	0	3	0	0	0	0	0	0	0	0	0	486	1	72	158	0	451	8	64	9	109	231	88	364	0	21	0
rp5	0	1	0	0	0	0	0	6	0	0	0	517	1	0	0	0	0	424	3084	688	490	929	0	0	0	0	0	0	0	0	0	6	0	0	0	243	1	0	0	0	98	54	0	1377	645	335	0	0	0
rp14	0	0	0	0	0	0	0	0	0	0	0	2	0	45	0	0	0	2062	2648	16	5	890	0	54	0	0	0	0	0	0	9	1	0	39	210	1232	0	0	0	1	45	1	0	1427	316	613	0	1	0
rp15	0	0	0	2	0	3	8	0	0	0	0	0	0	0	0	0	117	1800	0	0	0	0	0	6	0	7	0	2	0	0	27	0	0	0	0	140	0	0	0	0	4	0	1	342	0	1	0	0	0
rp22	0	0	0	18	195	1	0	0	0	0	7	0	0	0	0	0	155	1058	0	17	0	220	0	0	501	891	131	0	24	0	0	0	0	16	0	399	6	0	0	164	0	1	0	347	80	77	0	0	0
rp12	0	0	0	0	0	1	0	0	0	0	0	361	0	0	0	2	0	480	564	868	0	371	0	0	0	1306	0	0	0	0	0	0	0	0	0	45	0	0	0	0	59	0	0	1101	0	0	0	0	0
rp18	0	0	0	11	0	0	0	0	0	0	0	0	0	0	0	0	108	8	0	0	0	0	0	0	0	0	0	0	0	0	1	26	26	1	0	112	0	0	0	0	0	0	0	1	0	0	0	0	0
rp2	0	0	0	0	0	0	0	0	0	0	0	0	0	1	0	1	638	4179	28	0	0	0	0	0	0	0	0	0	0	0	1	0	0	0	0	679	0	0	0	197	0	0	0	271	0	0	0	3	0
rp38	0	0	0	8	0	0	2	0	0	0	7	0	0	0	0	266	476	2654	198	29	0	260	0	0	0	482	0	0	46	0	0	0	6	47	0	1098	0	232	0	2038	0	1	0	632	0	0	0	0	1
rp25	0	1	0	0	0	0	0	0	0	1	0	85	0	0	1	0	0	549	479	137	0	0	0	0	0	0	0	0	1	0	0	0	0	0	0	324	4	0	0	698	26	30	0	0	0	0	0	0	0
rp34	0	0	32	4	0	0	0	0	0	22	2	72	0	0	0	85	37	533	28	105	177	193	0	0	78	72	258	0	85	4	0	0	0	28	0	543	135	469	0	753	29	0	0	236	211	129	25	369	1
rp36	0	175	38	22	0	0	0	0	16	502	49	656	56	0	154	934	479	1233	166	162	238	852	325	202	911	645	0	0	82	0	8	0	0	180	25	1048	950	811	121	1185	147	137	369	902	875	997	70	183	0
rp20	0	0	0	11	0	0	0	3	1	21	27	188	0	0	0	989	228	2224	324	433	1481	1496	18	0	1156	1779	0	0	38	0	0	0	0	93	1	737	1138	327	0	1667	0	0	0	1105	531	834	0	0	0
rp6	0	0	3	0	0	0	0	0	0	0	7	51	0	0	0	204	3	1066	133	235	569	157	0	0	82	245	1521	0	0	0	0	0	0	0	0	104	106	12	0	686	0	1	106	305	0	8	0	1	0
rp1	0	0	269	1	0	0	0	0	0	0	0	56	0	5	103	0	0	87	184	11	0	4	0	0	0	0	0	0	1	0	0	0	0	0	0	0	0	0	0	46	0	1	0	0	0	0	0	0	0
rp10	0	30	100	55	0	0	0	23	1	20	7	57	0	0	0	39	0	77	17	37	2	0	52	37	18	57	0	0	174	2	0	0	0	9	24	114	87	159	101	183	128	24	38	17	146	65	0	55	129
rp3	0	0	1	0	0	0	0	1	1	0	1	2	0	0	0	0	0	0	0	25	0	0	0	0	0	0	0	0	41	0	0	0	0	0	0	0	0	150	0	470	20	0	0	0	146	0	0	0	0
rp45	0	0	0	95	0	0	3	0	0	0	5	0	0	238	0	0	222	0	0	4	0	0	0	102	0	45	0	0	0	0	0	0	0	0	70	192	0	0	0	0	40	0	0	0	0	0	0	0	1
rp35	0	0	0	0	0	0	0	0	0	45	6	956	8771	14672	15444	8800	7039	7775	259	0	0	1820	0	0	17	0	0	1	0	0	0	0	0	0	0	407	1	0	0	0	0	0	0	6236	628	0	0	0	0
rp29	0	0	0	0	0	0	0	0	0	0	55	2601	10005	15421	15428	8271	2529	3940	183	1374	5	363	0	0	1	4	0	0	0	0	0	0	0	0	0	0	41	0	0	0	6	363	3090	3854	1647	0	0	0	0
rp9	0	0	0	0	0	0	0	0	0	157	281	1669	4227	5648	5718	4658	1631	4007	252	737	0	2406	4	0	862	154	0	0	0	0	0	0	6	0	0	150	1174	202	0	0	3	225	1475	4043	2405	726	0	0	0
rp39	0	408	71	0	0	0	0	0	6	678	452	1896	2830	3520	3411	3197	1490	3018	60	369	0	2153	436	0	1727	899	0	0	0	0	0	53	38	0	0	555	1625	1106	0	0	2	251	943	2970	1818	1470	296	0	0
rp23	0	63	0	33	0	0	7	7	33	129	73	214	229	300	250	279	237	226	2	57	0	178	116	53	233	216	0	0	1	3	0	44	66	10	48	157	189	189	0	53	8	63	124	215	199	169	33	45	0
rp24	0	0	2	7	0	0	0	0	0	54	0	370	838	1379	1437	1079	1390	1162	0	0	1	637	12	11	361	489	0	0	0	0	0	18	11	11	29	361	143	190	0	0	8	0	0	1032	212	213	0	0	0
rp27	0	0	0	0	0	0	2	0	17	0	3	30	0	24	0	677	0	493	1	0	0	461	18	0	21	0	0	0	2	0	1	192	69	0	185	855	0	0	0	0	0	0	0	852	79	0	0	0	0
rp47	0	0	0	0	0	1	0	0	0	0	0	3	0	0	0	31	0	42	0	0	0	7	0	0	1	0	0	0	0	0	5	0	0	0	0	0	0	0	0	0	0	42	8	60	23	0	1	0	0
rp8	0	0	0	0	1	0	0	1	0	1	2	47	0	0	1	1285	17	349	186	112	217	209	6	0	48	285	0	0	0	0	0	0	0	1	0	1	14	0	0	0	0	0	0	0	10	0	0	0	0
rp48	55	0	0	0	0	0	0	0	0	0	0	0	0	0	0	58	0	0	0	0	0	0	0	0	0	0	0	0	0	0	0	0	0	0	0	0	0	0	0	0	0	0	0	0	0	1	0	0	0
rp7	0	0	0	0	0	0	0	0	2	7	0	263	0	0	0	2768	0	0	0	73	0	0	0	0	418	0	0	0	0	0	0	0	0	0	1	0	0	0	0	0	38	0	3	694	313	126	0	0	0
rp32	0	0	2	0	156	0	0	0	0	0	0	0	0	0	0	489	1	0	45	109	0	0	0	0	0	1140	1510	0	0	0	0	0	0	0	0	0	0	0	0	0	0	0	0	69	0	0	0	0	0
rp40	0	0	0	0	0	0	0	4	1	0	0	36	0	0	0	5	0	374	48	94	400	1	0	0	0	0	2425	0	0	9	0	0	0	0	0	0	0	0	0	0	0	0	125	100	1	2	0	0	1
[truncated: 66 more columns]

## Sheet: S2 - K562.summary
# Module: The regulatory module ID
# HC_id: The sorting id according to the hierachical cluster
# Group: The module group defined by hierachical clustering
# NumTfSite: The total number of TF sites that are assigned to a module
# NumRegion: The number of regions that use the module
# NumMainTFs: The numbre of main TF drivers of the module
# MainTFs: The name of the main TF drivers
Module	HC_id	Group	NumTfSite	NumRegion	NumMainTFs	MainTFs	MainTFs
rp44	1	1	186	32	6	RNF2, CBX8, ZBTB7A, SUZ12, RBBP5, E2F6	CHD2, ZBTB33, POLR2A, MAX, TBP, E2F6, MAFF, TAF1, YY1, MYC, EGR1, ELF1, KDM5B
rp42	2	2	225	26	11	KDM5B, HDAC6, EZH2, CHD7, SIRT6, WHSC1, HDAC1, RBBP5, KDM1A, CHD1, ZNF263	POLR2A, MAX, E2F6, ZBTB7A, PHF8, TAF1, EGR1, UBTF, MAZ, YY1, KDM5B, CCNT2, RBBP5, HMGN3, TBP, ELF1, MYC
rp43	3	3	328	49	7	CREBBP, CBX3, ZBTB33, MAFF, NR2F2, ETS1, BCLAF1	POLR2A, TAF7, PML, TBP, GTF2B, BCLAF1, KDM5B, ZMIZ1, TEAD4, GTF2F1
rp49	4	4	162	22	8	MXI1, THAP1, CREBBP, ATF3, RCOR1, EGR1, USF1, RFX5	STAT1, STAT2, STAT5A, EP300, SRF, ELF1, JUND, RCOR1, SPI1, IRF1, TBL1XR1, ELK1
rp17	5	5	7231	404	16	POLR3A, ATF3, GTF3C1, TBP, BDP1, TEAD4, ETS1, EP300, BRF1, RFX5, CHD2, THAP1, RCOR1, CBX3, FOS, MYC	SPI1, ELF1, RCOR1, JUND, MAX, CEBPB, GABPA, TEAD4
rp41	6	5	2483	406	4	POLR3A, TBP, GTF3C1, ATF3	NFYB, NFYA, POLR2A, FOS, TAF1, TBP, MAX, ELF1, KDM5B, GABPA, E2F6, SP2, CHD2, E2F4, MAZ, SP1, CREB1, PHF8, HCFC1, YY1, MYC
rp26	7	6	28996	5198	5	MAFF, MAFK, NFE2, BACH1, JUND	CBX3, TRIM28, ZNF143, SETDB1, USF1
rp31	8	7	56725	5210	14	JUND, MAFK, MAFF, JUN, JUNB, RCOR1, EP300, FOSL1, ATF3, FOS, TEAD4, CBX3, ATF1, MAX	ZNF143, HCFC1, SIX5, ELF1, ETS1, GABPA, YY1, CREB1, MAZ
rp37	9	7	69410	10414	7	JUND, JUN, JUNB, FOSL1, FOS, ATF3, RCOR1	CTCF, RAD21, ZNF143, SMC3, RCOR1, MAZ, MAX, JUND, TEAD4, CBX3, MYC, ZNF384
rp16	10	7	29713	4208	11	JUND, CEBPB, ATF1, JUN, RCOR1, ATF3, EP300, MYC, CREB1, JUNB, TEAD4	TAF7, POLR2A, CEBPD, KDM5B, ZBTB33, PML, BCLAF1, EGR1, BCL3, SIN3A, ZMIZ1, CHD2, TEAD4, TRIM28, GATA2, MEF2A, ETS1, YY1, REST, HCFC1
rp46	11	8	228	41	5	JUND, HDAC8, YY1, JUNB, HDAC1	RCOR1, TEAD4, EP300, JUND, TAL1, MAX, KDM1A, GATA2, SPI1, NR2F2, MYC, MAZ, BHLHE40, GATA1, ELF1, REST, TBL1XR1
rp21	12	9	7756	1247	7	RCOR1, KDM1A, HDAC2, NR2F2, TEAD4, TAL1, EGR1	MAX, USF1, E2F6, BHLHE40, MYC
rp11	13	9	29641	3576	17	RCOR1, TEAD4, EP300, JUND, TAL1, MAX, KDM1A, GATA2, SPI1, NR2F2, MYC, MAZ, BHLHE40, GATA1, ELF1, REST, TBL1XR1	TEAD4, TAL1, EP300, GATA2, RCOR1, GATA1, CEBPD, PML, NR2F2, CCNT2, JUND, TBL1XR1, STAT5A, TRIM28, ARID3A
rp30	14	9	57037	9185	8	TEAD4, TAL1, RCOR1, GATA2, EP300, GATA1, CEBPD, NR2F2	ELF1, MAX, SPI1, EGR1, ZBTB7A, MAZ, GABPA, POLR2A, E2F6, YY1, RCOR1, UBTF, REST, MYC
rp13	15	9	53055	5304	15	TEAD4, TAL1, EP300, GATA2, RCOR1, GATA1, CEBPD, PML, NR2F2, CCNT2, JUND, TBL1XR1, STAT5A, TRIM28, ARID3A	EGR1, MAX, E2F6, ZBTB7A, MAZ, CCNT2, HMGN3, E2F4, MYC, UBTF, POLR2A, ELF1
rp19	16	9	34327	3594	14	TAL1, TEAD4, GATA2, CEBPD, EP300, NR2F2, RCOR1, REST, STAT5A, PML, GABPA, GATA1, POLR2A, TRIM28	JUND, CEBPB, ATF1, JUN, RCOR1, ATF3, EP300, MYC, CREB1, JUNB, TEAD4
rp28	17	9	100650	6246	20	TAL1, TEAD4, GATA2, EP300, CEBPD, NR2F2, RCOR1, PML, TRIM28, REST, STAT5A, GATA1, TBL1XR1, ZMIZ1, CCNT2, JUND, POLR2A, KDM1A, GABPA, HDAC2	POLR3A, ATF3, GTF3C1, TBP, BDP1, TEAD4, ETS1, EP300, BRF1, RFX5, CHD2, THAP1, RCOR1, CBX3, FOS, MYC
rp33	18	9	94482	3740	26	REST, TAL1, TEAD4, EP300, GATA2, NR2F2, TBL1XR1, CEBPD, TRIM28, JUND, RCOR1, HDAC2, GABPA, CCNT2, MAX, PML, ZMIZ1, CBX3, STAT5A, POLR2A, GATA1, MAZ, KDM1A, BHLHE40, MYC, JUNB	PHF8, RBBP5, HDAC1, MAX, SAP30, POLR2A, E2F6, CHD1, ZBTB7A, KDM5B, UBTF
rp4	19	10	5074	762	12	STAT1, STAT2, STAT5A, EP300, SRF, ELF1, JUND, RCOR1, SPI1, IRF1, TBL1XR1, ELK1	TAL1, TEAD4, GATA2, CEBPD, EP300, NR2F2, RCOR1, REST, STAT5A, PML, GABPA, GATA1, POLR2A, TRIM28
rp5	20	11	15199	2278	8	SPI1, ELF1, RCOR1, JUND, MAX, CEBPB, GABPA, TEAD4	POLR2A, TAF1, MAX, ELF1, TBP, HCFC1, YY1, KDM5B, CREB1, GABPA, MAZ, MYC, E2F6, E2F4, ETS1, PHF8, ATF3, SIN3A, RBBP5, EGR1, PML
rp14	21	11	35733	4817	14	ELF1, MAX, SPI1, EGR1, ZBTB7A, MAZ, GABPA, POLR2A, E2F6, YY1, RCOR1, UBTF, REST, MYC	RCOR1, KDM1A, HDAC2, NR2F2, TEAD4, TAL1, EGR1
rp15	22	12	21660	2944	12	EGR1, MAX, E2F6, ZBTB7A, MAZ, CCNT2, HMGN3, E2F4, MYC, UBTF, POLR2A, ELF1	MAX, E2F6, USF1, MYC, SIN3A, BHLHE40, POLR2A, EGR1, MAZ, MXI1, HDAC1, TAF1, CCNT2, SAP30, E2F4, ETS1, HMGN3, ATF3, PHF8, TBP, ZBTB7A
rp22	23	12	33918	2544	21	MAX, E2F6, USF1, MYC, SIN3A, BHLHE40, POLR2A, EGR1, MAZ, MXI1, HDAC1, TAF1, CCNT2, SAP30, E2F4, ETS1, HMGN3, ATF3, PHF8, TBP, ZBTB7A	RAD21, ZNF143, CTCF, HCFC1, BHLHE40, CTCFL, JUN, CBX3, SMC3, MAX, MAZ, MYC, ATF3, RCOR1, ZNF384, UBTF, TEAD4, TBP, ZMIZ1, TBL1XR1, E2F4, ETS1, JUND, GABPA, ZBTB7A, EP300
rp12	24	12	51089	8333	5	MAX, USF1, E2F6, BHLHE40, MYC	CTCF, CTCFL, RAD21, MAX, MAZ, ZNF143, ZBTB7A, RCOR1, MYC, E2F6, HCFC1, UBTF, SMC3, HMGN3, ELF1, CBX3, E2F4, EGR1, CCNT2, JUND, BHLHE40
rp18	25	13	36636	5585	11	PHF8, RBBP5, HDAC1, MAX, SAP30, POLR2A, E2F6, CHD1, ZBTB7A, KDM5B, UBTF	POLR2A, TAF1, TBP, KDM5B, YY1, PHF8, MAX, ELF1
rp2	26	14	97384	11564	17	POLR2A, MAX, E2F6, ZBTB7A, PHF8, TAF1, EGR1, UBTF, MAZ, YY1, KDM5B, CCNT2, RBBP5, HMGN3, TBP, ELF1, MYC	MAFF, MAFK, NFE2, BACH1, JUND
rp38	27	14	81769	5702	23	POLR2A, TAF1, MAX, KDM5B, TBP, PHF8, E2F6, YY1, ELF1, MAZ, MYC, CCNT2, HMGN3, RBBP5, ZBTB7A, EGR1, E2F4, GABPA, ETS1, HCFC1, PML, SIN3A, UBTF	REST, RCOR1, MAX, ZNF143, SIN3A, HDAC1, CBX3, MAZ, JUND, MXI1, HCFC1, SAP30, ZBTB7A
rp25	28	14	23254	3248	8	POLR2A, TAF1, TBP, KDM5B, YY1, PHF8, MAX, ELF1	TAL1, TEAD4, GATA2, EP300, CEBPD, NR2F2, RCOR1, PML, TRIM28, REST, STAT5A, GATA1, TBL1XR1, ZMIZ1, CCNT2, JUND, POLR2A, KDM1A, GABPA, HDAC2
rp34	29	14	22211	1159	20	TAF1, POLR2A, TBP, KDM5B, GTF2B, PML, IRF1, YY1, GTF2F1, PHF8, MAX, REST, MAZ, TAF7, CEBPD, ZMIZ1, HCFC1, E2F4, NFYB, ETS1	CTCF, RAD21, SMC3, ZNF143, MAZ, RCOR1, ARID3A
rp36	30	14	60613	2163	22	TAF1, POLR2A, TBP, YY1, ELF1, MAX, HCFC1, GABPA, KDM5B, MYC, MAZ, ETS1, PML, E2F6, E2F4, CBX3, SIN3A, RBBP5, IRF1, REST, EGR1, CREB1	TEAD4, TAL1, RCOR1, GATA2, EP300, GATA1, CEBPD, NR2F2
rp20	31	14	83787	4264	21	POLR2A, TAF1, MAX, ELF1, TBP, HCFC1, YY1, KDM5B, CREB1, GABPA, MAZ, MYC, E2F6, E2F4, ETS1, PHF8, ATF3, SIN3A, RBBP5, EGR1, PML	JUND, MAFK, MAFF, JUN, JUNB, RCOR1, EP300, FOSL1, ATF3, FOS, TEAD4, CBX3, ATF1, MAX
rp6	32	14	38810	2178	21	NFYB, NFYA, POLR2A, FOS, TAF1, TBP, MAX, ELF1, KDM5B, GABPA, E2F6, SP2, CHD2, E2F4, MAZ, SP1, CREB1, PHF8, HCFC1, YY1, MYC	NFYB, USF1, FOS, NFYA, USF2, ATF3, MAX
rp1	33	15	5926	763	13	CHD2, ZBTB33, POLR2A, MAX, TBP, E2F6, MAFF, TAF1, YY1, MYC, EGR1, ELF1, KDM5B	REST, TAL1, TEAD4, EP300, GATA2, NR2F2, TBL1XR1, CEBPD, TRIM28, JUND, RCOR1, HDAC2, GABPA, CCNT2, MAX, PML, ZMIZ1, CBX3, STAT5A, POLR2A, GATA1, MAZ, KDM1A, BHLHE40, MYC, JUNB
rp10	34	16	6054	203	20	TAF7, POLR2A, CEBPD, KDM5B, ZBTB33, PML, BCLAF1, EGR1, BCL3, SIN3A, ZMIZ1, CHD2, TEAD4, TRIM28, GATA2, MEF2A, ETS1, YY1, REST, HCFC1	TAF1, POLR2A, TBP, KDM5B, GTF2B, PML, IRF1, YY1, GTF2F1, PHF8, MAX, REST, MAZ, TAF7, CEBPD, ZMIZ1, HCFC1, E2F4, NFYB, ETS1
rp3	35	16	3730	575	10	POLR2A, TAF7, PML, TBP, GTF2B, BCLAF1, KDM5B, ZMIZ1, TEAD4, GTF2F1	CTCF, RAD21, ZNF143, SMC3, MAZ, CTCFL, RCOR1, MAX, ZBTB7A
rp45	36	17	2802	324	13	E2F6, RFX5, RAD21, YY1, CTCFL, THAP1, REST, SP2, ELF1, GABPA, FOSL1, SRF, BACH1	TAF1, POLR2A, TBP, YY1, ELF1, MAX, HCFC1, GABPA, KDM5B, MYC, MAZ, ETS1, PML, E2F6, E2F4, CBX3, SIN3A, RBBP5, IRF1, REST, EGR1, CREB1
rp35	37	18	96791	14194	9	CTCF, RAD21, ZNF143, SMC3, MAZ, CTCFL, RCOR1, MAX, ZBTB7A	JUND, JUN, JUNB, FOSL1, FOS, ATF3, RCOR1
rp29	38	18	70979	12660	7	CTCF, RAD21, SMC3, ZNF143, MAZ, RCOR1, ARID3A	POLR2A, TAF1, MAX, KDM5B, TBP, PHF8, E2F6, YY1, ELF1, MAZ, MYC, CCNT2, HMGN3, RBBP5, ZBTB7A, EGR1, E2F4, GABPA, ETS1, HCFC1, PML, SIN3A, UBTF
rp9	39	18	57125	6331	12	CTCF, RAD21, ZNF143, SMC3, RCOR1, MAZ, MAX, JUND, TEAD4, CBX3, MYC, ZNF384	RAD21, CTCF, ZNF143, MAZ, RCOR1, SMC3, MYC, MAX, HCFC1, JUND, BHLHE40, ZNF384, CBX3, TEAD4, JUN, TBL1XR1, UBTF, CTCFL, EP300
rp39	40	18	58227	4577	19	RAD21, CTCF, ZNF143, MAZ, RCOR1, SMC3, MYC, MAX, HCFC1, JUND, BHLHE40, ZNF384, CBX3, TEAD4, JUN, TBL1XR1, UBTF, CTCFL, EP300	NFYB, NFYA, FOS, SP1, SP2, CHD2
rp23	41	18	9617	435	26	RAD21, ZNF143, CTCF, HCFC1, BHLHE40, CTCFL, JUN, CBX3, SMC3, MAX, MAZ, MYC, ATF3, RCOR1, ZNF384, UBTF, TEAD4, TBP, ZMIZ1, TBL1XR1, E2F4, ETS1, JUND, GABPA, ZBTB7A, EP300	POLR3A, TBP, GTF3C1, ATF3
rp24	42	18	27682	2029	21	CTCF, CTCFL, RAD21, MAX, MAZ, ZNF143, ZBTB7A, RCOR1, MYC, E2F6, HCFC1, UBTF, SMC3, HMGN3, ELF1, CBX3, E2F4, EGR1, CCNT2, JUND, BHLHE40	KDM5B, HDAC6, EZH2, CHD7, SIRT6, WHSC1, HDAC1, RBBP5, KDM1A, CHD1, ZNF263
rp27	43	19	9316	1109	13	REST, RCOR1, MAX, ZNF143, SIN3A, HDAC1, CBX3, MAZ, JUND, MXI1, HCFC1, SAP30, ZBTB7A	CREBBP, CBX3, ZBTB33, MAFF, NR2F2, ETS1, BCLAF1
rp47	44	20	685	98	10	SRF, NR2C2, HCFC1, RCOR1, CBX3, MAZ, CUX1, YY1, ZNF143, ELF1	RNF2, CBX8, ZBTB7A, SUZ12, RBBP5, E2F6
rp8	45	21	11117	1284	9	ZNF143, HCFC1, SIX5, ELF1, ETS1, GABPA, YY1, CREB1, MAZ	E2F6, RFX5, RAD21, YY1, CTCFL, THAP1, REST, SP2, ELF1, GABPA, FOSL1, SRF, BACH1
rp48	46	22	279	52	6	ZNF143, ZNF274, CBX3, TRIM28, ETS1, SETDB1	JUND, HDAC8, YY1, JUNB, HDAC1
rp7	47	22	16631	3146	5	CBX3, TRIM28, ZNF143, SETDB1, USF1	SRF, NR2C2, HCFC1, RCOR1, CBX3, MAZ, CUX1, YY1, ZNF143, ELF1
rp32	48	23	14048	2023	7	NFYB, USF1, FOS, NFYA, USF2, ATF3, MAX	ZNF143, ZNF274, CBX3, TRIM28, ETS1, SETDB1
rp40	49	23	16321	2222	6	NFYB, NFYA, FOS, SP1, SP2, CHD2	MXI1, THAP1, CREBBP, ATF3, RCOR1, EGR1, USF1, RFX5

## Sheet: S3 - GM12878.matrix
Module	REST	KAT2A	SUPT20H	ZNF274	NFE2	ATF3	USF1	USF2	STAT1	RFX5	NFYB	FOS	NFYA	IRF3	PBX3	BCL3	NFATC1	STAT5A	CEBPB	EZH2	STAT3	JUND	JUN	BATF	RUNX3	IRF4	BCL11A	IKZF1	EP300	NFKB	MTA3	FOXM1	ATF2	NFIC	MEF2A	MEF2C	PML	SRF	CREB1	MYC	TCF3	TCF12	EBF1	BCLAF1	POU2F2	PAX5	BHLHE40	TBL1XR1	RCOR1
rp49	3	10	4	0	0	0	2	0	0	0	0	0	0	1	0	0	0	0	0	0	0	9	0	0	0	0	0	0	13	0	0	0	0	0	5	4	0	5	1	0	0	0	0	0	0	0	0	0	0
rp47	0	0	0	0	0	2	0	0	0	0	0	0	0	6	1	0	0	0	0	0	7	495	0	0	71	0	0	0	4	1	0	0	0	1	0	0	1	0	87	0	1	0	0	0	0	1	366	54	11
rp36	1	1	5	0	1	0	0	0	0	6	0	2	1	3	0	0	1	0	0	3	5	0	0	0	0	0	0	3	8	0	3	0	0	0	0	0	0	0	0	1	0	0	0	0	0	0	3	12	11
rp41	0	0	0	0	0	0	0	0	0	0	22	0	0	0	0	0	0	0	0	7	0	0	0	0	5	0	0	0	2	0	0	0	0	0	0	0	0	59	13	0	2	0	0	0	0	0	1	0	0
rp28	0	0	0	0	0	40	0	1	0	0	41	0	0	0	1	0	0	0	0	0	0	0	0	0	72	0	0	0	0	0	0	1	0	0	0	0	0	87	243	0	0	0	0	85	0	3	0	40	6
rp20	0	0	0	0	1	325	96	166	0	59	369	0	50	19	116	31	0	0	0	0	45	2	0	0	641	147	0	0	51	50	0	0	0	0	139	0	2	602	984	75	159	259	101	600	405	519	393	652	357
rp40	59	0	0	0	0	243	0	0	0	120	457	0	0	0	501	286	0	0	0	0	0	64	0	0	1905	398	0	1	365	362	6	0	0	0	847	167	1225	1880	2306	837	1545	1736	401	1483	1932	1453	1216	1575	1039
rp37	117	6	0	0	0	182	144	227	0	324	225	0	22	13	507	637	0	11	0	0	228	164	0	371	810	634	311	0	573	437	14	0	0	0	703	304	537	945	1045	430	829	893	307	880	939	919	800	978	915
rp43	0	0	0	0	102	890	1163	1252	2	201	676	86	78	0	343	196	0	0	0	0	16	69	0	0	727	152	0	0	567	59	0	0	0	0	336	27	305	689	1079	515	809	813	216	516	920	804	1061	825	518
rp14	0	0	0	0	0	0	0	0	0	0	11	0	0	0	90	0	0	2	0	0	0	0	0	0	388	0	0	0	0	0	1	0	0	0	0	0	0	186	552	5	1022	1034	1153	1	154	450	676	0	0
rp7	19	0	0	0	0	6	0	51	6	316	1065	0	155	0	305	0	0	0	0	0	0	0	0	0	310	0	0	0	1	2	0	0	0	0	0	0	0	196	883	0	315	309	254	32	442	405	467	27	78
rp6	0	0	0	0	0	0	0	0	1	14	396	0	0	0	172	2	0	0	0	0	0	0	0	0	887	0	0	1	0	0	0	0	0	0	1	0	321	720	1253	220	721	738	638	307	805	495	395	214	101
rp2	91	0	0	0	0	0	0	13	0	0	244	0	0	0	287	0	0	0	0	0	0	0	0	0	1090	0	0	0	1	38	0	0	0	0	1	0	926	145	1265	1110	1867	1712	734	437	2179	915	685	225	189
rp5	0	1	0	0	0	4	0	0	0	48	158	0	0	0	68	18	0	0	0	0	3	0	0	0	325	0	0	0	5	0	0	0	0	0	48	0	281	193	467	175	310	290	91	144	436	363	217	230	617
rp44	0	0	0	0	0	0	0	8	0	36	409	0	21	0	123	0	0	0	0	0	0	0	0	3	485	0	0	151	55	162	40	0	0	0	0	0	399	60	347	353	47	0	259	110	669	127	78	60	1
rp8	1	0	0	0	0	0	39	157	0	813	2449	1042	1485	845	940	0	0	0	0	0	0	0	0	0	561	2	0	0	0	13	0	33	0	0	0	0	188	323	1292	119	328	306	174	48	656	286	220	149	109
rp22	0	0	1	0	0	0	0	26	0	660	2073	984	1245	611	917	0	0	0	0	17	1	0	0	0	0	0	0	0	0	0	0	0	3	0	0	0	0	68	865	0	0	1	10	0	0	45	108	0	24
rp33	0	0	0	0	0	0	0	24	2	100	114	0	0	0	15	0	0	0	0	0	2	0	0	0	65	0	0	1	15	0	0	1	0	0	1	0	0	44	140	0	0	0	0	3	0	0	30	0	0
rp48	1	0	0	0	0	0	0	0	0	1	0	16	0	0	0	0	0	35	0	0	0	0	0	75	180	35	0	0	167	22	0	0	0	28	117	4	18	0	155	35	0	0	1	150	51	56	15	165	108
rp13	0	0	0	0	0	4	769	1359	0	29	257	0	0	0	178	1	0	0	0	0	0	0	0	0	663	0	79	55	654	72	0	0	1	0	0	0	0	0	199	782	82	263	681	0	321	282	1225	179	33
rp16	33	0	0	0	4	759	2846	3205	1	3	265	0	0	0	100	0	0	0	0	0	0	0	0	0	406	0	0	0	0	0	0	1	0	0	0	0	0	0	441	1312	200	238	687	5	0	320	2337	0	0
rp38	0	0	0	0	177	487	1068	1109	0	49	887	308	211	0	101	0	0	0	0	0	0	0	0	0	0	0	0	0	0	0	0	0	0	0	0	0	0	16	45	1	0	0	2	1	0	0	285	0	0
rp10	0	0	0	4	69	338	519	526	0	0	412	91	91	0	0	0	0	0	0	0	0	0	0	0	0	0	0	0	0	0	0	0	0	0	0	0	0	0	105	23	0	0	0	0	0	0	0	0	0
rp42	1269	0	0	0	0	0	0	0	0	0	0	0	0	0	5	0	1	8	0	0	0	0	0	0	49	37	0	0	0	0	0	0	0	0	0	0	0	0	37	0	0	52	6	64	0	121	20	0	494
rp31	0	0	0	0	0	0	0	0	0	0	0	0	0	0	2	0	0	0	0	0	32	0	1	0	1833	0	0	0	0	0	0	23	0	0	0	0	0	0	0	0	0	0	243	2501	0	1	75	0	0
rp18	32	0	0	0	0	1	0	0	0	10	0	0	0	0	0	0	0	0	0	1	8	0	0	1	1951	1476	0	0	0	0	0	226	3	0	0	0	0	24	275	0	0	179	407	2970	1401	1446	1165	0	0
rp17	0	0	0	0	0	65	0	0	0	0	0	0	0	0	0	0	0	0	0	0	0	0	0	121	977	540	0	0	0	0	0	582	0	0	339	0	0	0	285	0	0	1	1	1199	710	299	233	89	0
rp35	0	0	0	0	0	19	0	0	0	69	0	0	2	0	41	3	0	0	0	0	581	0	0	230	1054	1115	0	0	0	0	0	254	0	0	300	0	0	0	303	0	0	0	73	1795	1110	846	1490	988	846
rp23	0	0	0	0	0	194	0	39	0	124	0	0	133	0	55	48	0	0	0	0	119	46	0	143	260	312	31	0	38	0	0	103	0	0	154	36	0	180	170	0	148	243	95	382	354	357	357	324	300
rp3	14	0	0	0	0	121	0	0	0	25	0	0	0	0	259	103	0	0	0	0	0	0	0	286	1864	2100	1	0	0	0	0	22	0	0	536	1	0	522	422	0	1234	2106	1062	3382	2291	2884	2910	1656	1557
rp34	0	0	0	0	0	0	0	0	0	0	0	0	0	0	461	0	0	0	0	0	0	0	0	84	1388	0	12	0	65	0	0	0	0	0	0	0	0	1	190	0	2101	2421	1846	0	0	604	244	0	0
rp27	3	0	0	0	0	0	0	0	0	0	119	0	0	0	1246	482	0	0	0	0	0	0	0	2368	4257	1394	2144	532	1242	633	21	0	0	600	0	0	0	2	537	401	2095	3466	3476	973	1195	2015	1099	1	9
rp4	0	0	0	0	0	0	0	169	0	0	194	0	0	0	773	767	0	0	0	1	0	81	0	833	3477	1444	2145	718	2770	1104	160	0	1	749	1403	265	0	706	1695	850	1973	2982	3534	1788	1924	2257	2604	2369	1245
rp32	0	0	0	0	0	0	0	238	0	73	407	0	0	0	1115	1654	777	665	0	13	861	761	177	2242	3136	2155	2662	1606	3213	1936	1689	2188	2076	2537	2617	1320	1045	1367	2428	910	2129	2753	2688	2176	2377	2285	2339	2847	1828
rp19	0	0	0	0	0	0	0	479	0	132	288	0	0	0	910	623	0	1	0	0	755	322	248	2293	3755	1693	2820	1288	3842	1407	457	844	1460	2009	1757	282	0	80	1598	821	739	1914	2421	1592	2056	1752	2898	2198	1527
rp25	1	0	0	0	0	0	0	19	1	2	61	0	0	0	0	0	688	413	84	2	249	639	912	1603	1782	1181	1355	629	1555	583	877	1285	1557	1724	1480	692	368	0	930	0	0	21	243	842	507	0	943	1184	615
rp9	0	0	0	0	0	0	0	3	0	0	164	0	0	0	823	1842	2522	2304	905	53	1258	2080	2325	3891	3757	3015	3461	2078	3764	2527	2881	3418	3430	3670	3597	2115	2018	1529	2881	784	2051	2545	2218	2634	2590	1888	2582	3286	2031
rp21	0	0	0	0	0	0	0	0	0	0	31	0	0	0	854	906	371	41	0	0	0	677	1372	4985	6298	3054	4209	2348	2755	1870	1476	2395	2860	4294	2742	490	0	719	2399	1108	2399	3373	3449	2296	2058	2252	1604	1570	110
rp15	0	0	0	0	0	0	0	1	0	0	87	0	0	0	164	95	0	4	0	0	0	1056	2140	3859	2962	2044	1750	448	520	358	0	0	745	1428	196	0	0	121	508	226	0	318	1323	274	516	513	434	0	0
rp24	0	0	0	0	0	0	0	0	0	0	0	0	0	0	8	2	530	20	0	0	0	781	2446	4702	4317	2230	2232	515	536	460	197	1552	2399	3582	2081	445	1	321	1246	0	0	0	339	240	181	4	0	0	0
rp12	0	0	0	0	0	0	0	0	0	0	11	0	0	0	4	238	1637	1272	324	0	0	804	1651	3036	3150	1873	2118	772	1191	613	1556	2379	2500	2896	2498	1284	926	641	1584	104	373	419	523	1050	490	119	342	857	0
rp30	0	0	0	0	0	0	0	0	0	0	16	0	0	0	0	0	40	0	0	0	0	0	184	1410	2929	0	951	438	1182	715	94	1296	1407	2374	2787	1536	0	0	809	0	0	138	432	135	221	0	442	817	0
rp39	0	0	0	0	0	0	0	0	0	0	0	0	0	0	13	2	0	0	0	0	0	0	0	135	641	0	91	98	210	0	0	123	266	504	761	406	0	0	115	0	0	2	0	53	2	0	0	99	0
rp11	0	0	0	0	0	0	0	0	0	0	123	0	0	0	28	0	0	0	0	0	0	0	695	3845	5142	2839	2400	919	505	322	105	0	692	2254	978	1	0	200	853	5	0	189	1784	884	465	617	202	0	125
rp29	0	0	0	0	0	0	0	0	0	3	56	0	0	0	15	0	0	0	0	0	0	0	0	189	2074	538	0	242	0	87	0	0	0	0	7	0	0	137	0	0	11	204	1534	0	44	439	154	0	0
rp1	76	0	0	0	0	0	18	0	2	0	1	0	0	0	284	0	0	0	0	0	0	0	0	0	0	0	0	0	0	0	0	0	0	0	0	0	0	228	0	0	44	0	0	0	1	170	0	0	123
rp26	0	0	0	0	0	0	0	0	0	0	0	0	0	0	2608	2954	2289	816	0	0	0	0	0	0	0	2	0	0	0	0	0	0	0	287	0	0	0	0	0	0	1810	0	0	0	0	0	0	0	0
rp45	0	33	0	0	1	0	2	1	0	0	0	0	0	0	137	188	206	170	52	12	0	0	0	58	100	18	131	14	0	0	212	103	114	142	109	57	213	63	127	147	136	120	43	149	168	88	25	67	45
rp46	10	2	5	1	1	0	0	0	0	0	0	11	0	0	0	2	0	10	0	2	0	0	7	0	15	0	0	14	0	0	9	0	0	0	0	0	0	4	0	13	8	0	0	2	0	1	0	7	0
[truncated: 37 more columns]

## Sheet: S4 - GM12878.summary
Module	HC_id	NumTfSite	NumRegion	NumMainTFs	MainTFs
rp49	1	88	10	10	EP300, EGR1, KAT2A, JUND, ZBTB33, SRF, MEF2A, MAZ, SUPT20H, MEF2C
rp47	2	3143	379	7	CHD1, JUND, BHLHE40, SREBF1, SIX5, SP1, MAZ
rp36	3	207	17	14	ZNF384, E2F4, TBL1XR1, ELK1, MXI1, MAZ, MAFK, RCOR1, CHD1, MAX, EP300, NRF1, CHD2, BRCA1
rp41	4	400	62	9	MAFK, SRF, YY1, ZNF143, ELF1, MAZ, ELK1, NFYB, EGR1
rp28	5	2911	346	7	ZNF143, SIX5, ETS1, ELF1, CREB1, YY1, MAZ
rp20	6	24478	1556	15	ZNF143, SIX5, ELF1, MAZ, ETS1, CREB1, YY1, MXI1, POLR2A, CHD2, MAX, GABPA, ELK1, SP1, TBL1XR1
rp40	7	68563	4501	19	POLR2A, ELF1, MAZ, TAF1, MXI1, YY1, CREB1, MAX, ETS1, GABPA, ELK1, SIN3A, EGR1, TBP, POU2F2, RUNX3, SRF, SIX5, TCF12
rp37	8	39098	1861	23	MAZ, MXI1, ELF1, MAX, POLR2A, CREB1, YY1, TAF1, TBL1XR1, SP1, ELK1, SRF, POU2F2, TBP, PAX5, CHD2, RCOR1, ETS1, TCF12, BCLAF1, SIX5, EGR1, SIN3A
rp43	9	33671	2159	17	POLR2A, MXI1, MAX, ELF1, USF2, MAZ, USF1, CREB1, BHLHE40, TAF1, SIN3A, POU2F2, YY1, TBP, SP1, ATF3, EGR1
rp14	10	19106	2709	12	ELF1, MAZ, POLR2A, EGR1, SIN3A, EBF1, MXI1, TCF12, TCF3, MAX, YY1, ZEB1
rp7	11	17899	1960	14	POLR2A, MAZ, ELF1, NFYB, MXI1, CREB1, EGR1, SP1, TAF1, MAX, NRF1, YY1, SIN3A, TBP
rp6	12	28791	3108	15	ELF1, POLR2A, MAZ, TAF1, CREB1, MXI1, EGR1, YY1, SIN3A, MAX, GABPA, SPI1, ELK1, RUNX3, SP1
rp2	13	42445	5293	13	POLR2A, TAF1, MXI1, YY1, ELF1, MAZ, POU2F2, SIN3A, MAX, TBP, TCF3, TCF12, EGR1
rp5	14	14704	1285	15	ZBTB33, POLR2A, CHD2, ELF1, BRCA1, MXI1, TAF1, RCOR1, MAZ, YY1, TBP, MAX, SIN3A, CREB1, POU2F2
rp44	15	9988	1389	10	POLR2A, TBP, TAF1, POU2F2, YY1, RUNX3, MXI1, NFYB, PML, SPI1
rp8	16	27477	2019	15	NFYB, SP1, NFYA, CREB1, POLR2A, ELF1, CHD2, MAZ, MXI1, FOS, TBP, PBX3, TAF1, IRF3, RFX5
rp22	17	11972	1394	10	NFYB, SP1, NFYA, FOS, PBX3, CREB1, CHD2, RFX5, IRF3, MAZ
rp33	18	798	125	8	CREB1, NFYB, SPI1, RFX5, RUNX3, SP1, SRF, TBP
rp48	19	3088	300	13	SREBF2, TBP, POLR3A, RUNX3, ETS1, EP300, TBL1XR1, CREB1, YY1, BCLAF1, MEF2A, ELF1, RCOR1
rp13	20	12122	1677	10	USF2, BHLHE40, MAX, MXI1, MYC, USF1, EBF1, RUNX3, EP300, TBP
rp16	21	23172	3453	8	USF2, USF1, MAX, BHLHE40, MXI1, MYC, SIN3A, ELF1
rp38	22	5102	852	6	USF2, USF1, NFYB, ATF3, FOS, BHLHE40
rp10	23	3698	532	7	USF2, USF1, ZNF143, SIX5, NFYB, ATF3, YY1
rp42	24	4450	708	5	REST, ZNF143, RCOR1, SIN3A, MXI1
rp31	25	85315	17250	5	CTCF, RAD21, SMC3, ZNF143, YY1
rp18	26	44767	6662	6	CTCF, RAD21, SMC3, ZNF143, YY1, BCLAF1
rp17	27	16260	2233	8	RAD21, CTCF, SMC3, ZNF143, YY1, BCLAF1, RUNX3, POU2F2
rp35	28	28076	2868	13	RAD21, CTCF, YY1, SMC3, ZNF143, BCLAF1, BHLHE40, MAZ, IRF4, POU2F2, RUNX3, TBL1XR1, WRNIP1
rp23	29	10676	676	15	CTCF, RAD21, ZNF143, SMC3, YY1, MAZ, BCLAF1, ELF1, PAX5, BHLHE40, POU2F2, TBL1XR1, IRF4, RCOR1, MAX
rp3	30	63519	5861	13	CTCF, RAD21, YY1, ZNF143, SMC3, BCLAF1, MAZ, BHLHE40, ELF1, PAX5, POU2F2, TCF12, IRF4
rp34	31	12943	2043	8	TCF12, TCF3, EBF1, RUNX3, ZEB1, ELF1, EGR1, PAX5
rp27	32	36349	5184	10	RUNX3, EBF1, TCF12, SPI1, BATF, BCL11A, TCF3, PAX5, SP1, IRF4
rp4	33	66639	6267	17	EBF1, RUNX3, TCF12, EP300, SP1, MAZ, BHLHE40, SPI1, ELF1, TBL1XR1, PAX5, BCL11A, CHD2, MXI1, TCF3, POU2F2, BCLAF1
rp32	34	89251	5224	19	EP300, RUNX3, TBL1XR1, TCF12, EBF1, BCL11A, MEF2A, NFIC, SP1, CREB1, POU2F2, BHLHE40, PAX5, BATF, FOXM1, BCLAF1, IRF4, TCF3, ATF2
rp19	35	60482	5978	17	EP300, RUNX3, BHLHE40, BCL11A, EBF1, BATF, TBL1XR1, SPI1, POU2F2, CHD2, NFIC, TCF12, SP1, MXI1, MEF2A, PAX5, IRF4
rp25	36	29147	2608	16	RUNX3, NFIC, BATF, ATF2, EP300, MEF2A, BCL11A, FOXM1, TBL1XR1, IRF4, SPI1, BHLHE40, CREB1, JUN, MTA3, SP1
rp9	37	98300	5828	18	BATF, EP300, RUNX3, NFIC, MEF2A, BCL11A, ATF2, FOXM1, TBL1XR1, IRF4, MTA3, CREB1, BCLAF1, POU2F2, BHLHE40, TCF12, NFKB, NFATC1
rp21	38	72970	8010	16	RUNX3, BATF, NFIC, BCL11A, EBF1, TCF12, IRF4, ATF2, EP300, MEF2A, TCF3, CREB1, FOXM1, IKZF1, BCLAF1, PAX5
rp15	39	22693	3509	8	BATF, RUNX3, JUN, IRF4, BCL11A, NFIC, EBF1, JUND
rp24	40	31919	4703	9	BATF, RUNX3, NFIC, JUN, ATF2, BCL11A, IRF4, MEF2A, FOXM1
rp12	41	39532	3926	13	RUNX3, BATF, NFIC, ATF2, MEF2A, FOXM1, BCL11A, IRF4, JUN, NFATC1, CREB1, MTA3, MEF2C
rp30	42	21515	3179	10	RUNX3, MEF2A, NFIC, MEF2C, BATF, ATF2, FOXM1, EP300, BCL11A, ZNF384
rp39	43	4920	736	8	MEF2A, SPI1, RUNX3, NFIC, SP1, MEF2C, ZNF384, ATF2
rp11	44	38232	5941	8	SPI1, RUNX3, SP1, BATF, IRF4, BCL11A, NFIC, EBF1
rp29	45	16265	2624	5	SPI1, SP1, RUNX3, EBF1, ZNF384
rp1	46	2344	345	8	SP1, SPI1, PBX3, ZEB1, SRF, PAX5, RCOR1, YY1
rp26	47	10881	2269	5	BCL3, PBX3, NFATC1, TCF3, STAT5A
rp45	48	4719	277	18	POLR2A, PML, MTA3, NFATC1, BCL3, STAT5A, POU2F2, BCLAF1, MYC, NFIC, ZBTB33, PBX3, TCF3, ETS1, BCL11A, CREB1, EGR1, TCF12
rp46	49	177	22	13	NR2C2, RUNX3, POLR2A, IKZF1, MYC, FOS, ZBTB33, STAT5A, REST, MTA3, TCF3, TBL1XR1, JUN

## Sheet: S5 - direct_vs_indirect.matrix
Module	ZNF274	BDP1	BRF2	dPOLR3A	BRF1	iPOLR3A	GTF3C1	dNR2F2	iATF3	dFOS	dFOSL1	dJUNB	dJUN	dJUND	dMAFK	dMAFF	dBACH1	dNFE2	CREBBP	SUZ12	CBX8	RNF2	iNFE2	iBACH1	iMAFK	iMAFF	ZBTB33	NELFE	TAF7	GTF2B	GTF2F1	iIRF1	dNR2C2	dELK1	THAP1	iNR2C2	iSRF	iNRF1	SIX5	iELK1	KAT2B	CHD7	HDAC6	iZNF263	SAP30	HDAC1	CHD1	RBBP5	PHF8
rp42	1	0	0	0	0	0	0	5	0	0	0	0	0	0	0	0	0	0	12	13	59	79	0	0	0	1	0	2	0	0	0	0	0	0	1	5	0	0	4	0	9	18	18	13	0	19	17	10	0
rp52	2	2	0	0	0	0	0	0	0	0	0	0	0	0	0	0	0	0	0	0	0	0	0	1	0	3	0	5	0	0	0	0	0	0	0	0	2	0	0	0	0	0	0	0	0	0	0	0	0
rp48	0	0	0	0	0	0	0	1	0	0	0	0	0	0	0	4	0	0	0	0	0	0	0	0	1	94	0	0	0	2	0	6	0	7	2	0	2	0	83	8	0	0	0	0	0	0	0	0	0
rp13	0	0	0	0	0	0	0	183	0	0	0	0	0	126	179	506	79	310	7	0	1	0	287	309	1748	1502	0	0	0	0	0	119	0	0	0	1	0	0	0	0	0	47	0	0	0	0	0	0	0
rp6	0	0	0	0	0	0	6	201	65	0	0	0	0	0	89	0	0	0	0	0	1	0	0	0	33	0	0	0	0	0	1	0	0	0	0	0	18	0	0	0	0	0	0	0	0	0	0	0	0
rp1	0	0	0	0	0	0	1	480	753	0	0	0	0	698	430	391	0	0	3	0	0	0	0	20	106	25	0	0	0	0	1	0	0	0	0	0	8	0	0	0	0	0	0	0	0	29	0	0	0
rp21	0	0	0	0	0	0	11	354	1285	0	0	0	0	0	22	0	0	0	0	1	0	0	0	0	22	0	0	0	1	0	0	0	0	0	0	0	0	0	0	0	1	1	0	0	0	0	0	1	0
rp49	0	0	0	0	0	1	0	160	0	0	0	0	0	33	0	0	0	0	0	0	0	0	0	0	0	19	0	0	0	0	0	37	0	0	0	0	0	0	0	0	1	0	0	0	0	7	0	2	0
rp44	0	0	0	0	0	0	0	1817	0	0	0	0	0	144	38	0	0	0	9	0	0	3	0	0	0	0	0	0	0	0	0	2	0	0	0	0	0	0	0	0	0	0	0	0	0	212	0	204	0
rp9	0	0	0	0	0	7	0	2780	0	0	0	0	0	247	0	0	0	0	1	0	2	0	0	0	0	53	0	0	0	0	0	0	0	0	0	0	5	0	0	0	0	4	0	0	0	0	0	0	0
rp38	0	0	0	0	0	0	0	981	0	0	0	0	0	91	0	0	2	0	0	0	5	0	0	4	0	0	0	0	0	0	0	0	0	0	0	0	0	0	0	0	0	0	0	0	0	0	0	0	0
rp11	0	0	0	0	0	0	0	852	0	0	0	0	0	46	77	108	0	0	0	0	0	0	0	1	24	59	13	0	0	0	0	304	0	0	0	0	1	0	0	1	1	0	0	0	0	158	0	0	0
rp7	0	0	0	0	0	8	101	458	757	0	0	0	0	34	109	165	1	0	11	0	0	5	0	21	167	220	93	0	64	0	4	283	0	0	0	0	66	0	0	0	4	21	0	0	0	515	0	381	0
rp30	0	0	0	0	0	11	30	1231	1094	1124	1159	1253	1263	1365	781	722	312	170	0	0	0	0	1	0	13	0	2	0	0	0	0	72	0	0	0	0	68	0	0	0	0	1	0	2	0	128	0	94	0
rp29	0	0	0	0	0	0	168	2729	3242	4431	7790	10027	9950	12734	1493	425	0	0	0	0	0	0	0	0	0	0	0	0	0	0	0	0	0	0	0	0	0	0	0	0	6	1	0	0	0	0	0	0	0
rp27	0	0	0	0	0	0	0	1715	1616	1894	2296	2859	3066	3762	2889	2526	1241	761	0	0	0	0	0	0	5	0	0	0	0	0	0	167	0	0	0	0	81	0	0	6	0	2	0	0	0	0	0	0	0
rp37	0	0	0	0	0	0	0	325	0	0	0	498	774	3232	7451	7200	2991	1704	14	0	0	0	17	15	19	0	0	0	0	0	0	497	0	0	0	0	0	0	0	0	0	0	0	0	0	0	0	0	0
rp46	0	0	0	0	0	0	0	6	0	0	0	0	0	13	0	0	0	0	0	0	0	1	0	1	0	0	0	0	0	0	0	0	0	0	0	0	0	0	1	0	0	0	0	0	0	9	0	5	0
rp16	0	398	20	92	189	1035	718	102	590	0	0	0	0	0	0	0	0	0	2	0	0	0	0	0	2	5	0	0	30	0	21	17	0	0	180	0	0	0	0	9	0	1	52	0	0	0	0	0	0
rp51	0	0	0	0	0	0	0	0	0	0	0	0	0	0	0	0	0	0	22	0	0	0	0	0	0	0	0	0	0	0	0	0	0	0	0	0	0	0	0	0	0	1	1	0	0	0	0	0	0
rp45	1	0	0	0	0	3	0	37	12	0	0	0	0	0	0	0	0	0	69	4	0	0	0	0	0	35	33	0	13	0	0	0	0	0	11	82	97	0	0	1	4	1	9	0	0	0	0	0	0
rp53	47	0	0	0	0	0	0	0	0	0	0	0	0	0	0	0	0	0	0	0	0	0	0	0	0	0	0	0	0	0	0	0	0	0	0	0	0	0	0	0	0	0	4	0	0	0	0	0	0
rp19	7	0	0	0	0	0	0	2	0	0	1	0	0	0	2	0	0	0	0	0	0	0	0	0	0	0	22	0	0	0	0	0	0	0	0	0	0	0	0	0	0	0	8	0	0	0	0	0	0
rp5	0	0	0	0	0	0	484	152	0	0	0	0	0	0	0	0	0	0	2	0	0	0	0	0	0	0	0	0	0	0	0	0	0	0	0	0	0	0	0	0	0	0	0	0	0	187	28	0	0
rp39	0	0	0	0	0	0	1	121	0	0	0	0	0	6	0	0	0	0	2	3	0	0	0	0	0	0	0	0	87	0	0	0	0	0	17	0	0	0	0	0	0	0	0	0	241	464	0	0	0
rp22	0	0	0	0	0	0	0	0	403	0	1	0	0	0	0	0	1	0	0	0	1	0	0	1	0	9	48	0	0	0	0	9	11	82	158	6	121	14	1246	1	0	0	1	9	10	0	0	0	0
rp4	0	0	0	0	0	0	242	108	537	0	0	0	0	0	0	0	0	0	3	0	0	12	0	36	34	0	3	0	26	0	117	0	0	56	263	2	94	0	2	107	207	88	17	80	0	93	1	177	0
rp35	0	0	0	0	0	0	214	891	809	0	0	0	0	0	229	0	0	0	0	0	0	0	0	0	156	37	0	0	0	0	56	1	0	56	88	0	26	0	0	98	1	50	0	36	0	0	0	4	0
rp26	0	0	0	0	0	0	179	775	0	0	0	0	0	0	0	0	0	0	0	0	0	0	0	0	0	0	56	0	0	0	0	0	0	0	22	0	0	0	0	0	49	0	0	1	0	1	0	0	0
rp25	0	0	0	0	0	0	0	154	0	0	0	0	0	0	0	0	0	0	3	0	0	0	0	0	0	2	0	0	1	0	0	31	0	0	0	0	0	7	0	0	0	0	0	0	0	0	0	0	0
rp15	0	0	0	0	0	0	182	136	0	0	0	0	0	0	0	0	0	0	1	0	0	0	0	0	0	0	0	0	0	0	0	0	0	0	0	0	2	0	0	0	0	0	0	0	0	0	0	0	0
rp43	0	0	0	0	0	0	0	0	31	0	0	0	0	0	0	0	0	0	0	0	0	0	0	75	0	0	0	1	20	32	0	0	0	0	183	0	57	1	13	0	0	0	0	0	0	0	0	0	0
rp54	0	0	0	0	0	0	2	0	0	0	0	0	0	0	2	0	0	0	0	8	0	0	0	28	0	0	1	0	12	0	4	0	0	0	0	0	0	0	0	0	10	0	0	1	0	6	0	0	0
rp24	0	0	0	0	0	0	0	110	0	0	0	0	0	1	0	0	0	0	8	0	0	0	0	0	0	4	34	0	0	124	112	213	0	38	91	0	10	18	0	5	0	0	0	0	6	1	0	1	41
rp20	0	0	0	0	0	0	0	0	911	53	0	0	0	0	0	0	0	21	0	0	0	0	72	0	0	0	0	0	0	0	0	0	0	0	8	0	0	0	278	0	0	0	0	0	0	0	0	0	0
rp34	0	0	0	0	0	0	33	1304	956	0	0	0	0	200	0	0	0	0	0	0	0	0	0	0	3	0	0	0	0	0	0	1	0	0	0	0	0	0	0	2	0	0	0	0	0	0	0	12	0
rp33	0	0	0	0	0	0	0	124	185	0	0	0	0	10	0	1	0	0	0	0	0	16	1	4	0	0	0	0	0	0	1	0	0	1	0	0	0	0	0	0	0	0	0	1	539	632	10	125	93
rp10	0	0	0	0	0	0	17	155	0	0	0	0	0	0	0	0	0	0	0	10	11	0	0	7	0	0	3	0	0	0	0	0	0	0	0	0	0	0	0	0	0	0	18	15	0	0	0	234	529
rp41	0	0	0	0	0	5	0	0	0	0	0	0	0	0	0	0	0	0	0	0	0	0	0	1	0	250	751	0	0	70	9	54	0	0	6	0	0	1	0	0	0	0	0	0	0	0	0	1	129
rp28	0	0	0	0	0	7	1	60	62	0	1	0	0	6	0	13	0	0	30	0	0	2	0	50	8	72	238	86	281	142	155	49	0	0	32	0	68	0	8	57	0	25	81	0	0	0	32	0	96
rp32	0	0	0	0	0	11	1	0	0	0	0	0	0	0	0	0	0	0	0	0	1	0	0	0	9	0	38	230	1079	1122	648	568	0	0	2	0	0	0	0	0	0	20	41	0	0	0	34	57	510
rp12	0	0	0	0	0	0	228	217	508	0	0	0	0	0	3	0	0	0	0	0	0	19	0	49	95	88	121	24	576	522	758	974	57	703	830	117	689	21	727	113	160	220	102	101	637	742	100	1181	1115
rp8	0	0	0	0	0	0	125	502	421	0	0	0	0	0	1	0	0	0	0	0	0	0	0	6	0	22	144	4	509	644	452	1202	151	1843	931	66	199	14	332	0	83	0	38	72	1233	1211	262	2320	3197
rp3	0	0	0	0	0	0	105	305	863	0	0	0	0	2	3	0	0	0	0	0	0	0	0	22	7	53	128	0	119	321	339	692	19	627	752	51	881	23	537	29	52	21	40	55	779	722	55	1169	1392
rp18	0	0	0	0	0	0	95	356	1275	0	0	0	0	0	1	0	1	8	0	0	0	66	248	40	8	1	49	0	66	77	234	281	10	338	571	23	95	7	158	0	25	29	7	31	790	824	30	755	1151
rp36	0	0	0	0	0	0	196	247	314	0	0	0	0	0	0	0	0	0	0	0	0	28	0	64	0	0	120	0	103	187	65	388	0	116	323	10	0	12	0	0	0	1	31	84	849	969	147	2153	3645
rp40	0	0	0	0	0	0	102	120	0	0	0	0	0	0	1	0	0	0	0	1	0	43	0	21	0	0	0	4	0	0	0	1	0	0	33	0	2	0	0	0	0	49	142	214	2497	3204	1982	4030	4695
rp31	0	0	0	0	0	0	0	240	0	0	0	0	0	0	0	0	0	0	2	5	0	17	0	0	0	0	29	0	1	0	0	0	1	0	9	0	10	21	0	0	0	5	0	0	0	0	0	0	0
rp2	0	0	0	0	0	1	210	0	143	1	0	0	0	0	0	0	0	0	0	0	0	0	0	0	0	0	9	0	46	0	0	1	0	24	100	0	21	3	4	0	92	13	18	61	49	111	64	649	721
rp14	0	0	0	0	0	1	215	133	0	0	0	0	0	0	0	1	0	0	0	0	2	19	0	0	0	0	6	0	33	0	0	0	0	0	45	0	0	0	0	0	0	0	5	31	438	611	480	2827	4520
rp17	0	0	0	0	0	41	89	769	0	0	0	0	0	57	85	0	0	0	0	0	0	1	0	0	0	0	0	0	0	194	0	85	0	105	0	0	70	8	0	9	0	0	0	0	0	57	0	693	570
rp23	0	0	0	0	0	0	1	503	0	0	0	0	0	37	0	0	0	0	0	0	0	0	0	0	0	0	1	0	0	0	0	0	0	368	33	0	34	0	0	0	0	0	0	0	0	0	0	1	0
rp47	0	0	0	0	0	0	0	0	0	0	0	0	0	21	2	0	0	0	0	1	1	0	0	0	0	0	0	0	0	0	0	1	0	0	0	0	0	0	0	0	0	0	0	0	0	0	0	38	1
rp50	0	0	0	0	0	1	0	0	0	0	0	0	0	10	0	0	0	0	0	0	0	0	0	1	11	0	0	0	1	0	0	0	0	53	0	0	27	0	31	139	1	0	0	0	0	0	0	0	0
[truncated: 118 more columns]

## Sheet: S6 - direct_vs_indirect.Summary
Module	HC_id	NumTfSite	NumRegion	NumMainTFs	MainTFs
rp42	1	482	61	16	RNF2, CBX8, KDM5B, SIRT6, WHSC1, HDAC1, EZH2, HDAC6, CHD7, dMAX, CHD1, UBTF, iZNF263, SUZ12, KDM1A, CREBBP
rp52	2	34	4	17	NELFE, iMAFF, SMC3, SIRT6, iUSF2, iSTAT2, iSRF, iSPI1, ZNF274, SIN3A, BDP1, iYY1, iCTCFL, iFOS, iBACH1, CCNT2, BCL3
rp48	3	562	81	7	iBHLHE40, iMAFF, SIX5, ARID3A, iSP1, HCFC1, TBP
rp13	4	11804	1675	12	iMAFK, iMAFF, RCOR1, EP300, iJUND, dMAFF, TEAD4, ZNF384, dNFE2, iBACH1, ARID3A, iNFE2
rp6	5	20188	2872	8	dATF1, iJUND, dCREB1, dATF3, iJUN, RCOR1, iJUNB, iCEBPB
rp1	6	18828	2301	15	iJUN, iJUNB, iJUND, RCOR1, TEAD4, EP300, iFOSL1, iFOS, iATF3, dJUND, iATF1, dNR2F2, dMAFK, ARID3A, dMAFF
rp21	7	18559	2699	10	dCEBPB, iJUND, RCOR1, EP300, iATF3, iJUN, dCEBPD, iMYC, TEAD4, iATF1
rp49	8	8593	1073	11	EP300, dSTAT5A, RCOR1, dSTAT1, TEAD4, iJUND, TBL1XR1, dSTAT2, dELF1, ARID3A, dTAL1
rp44	9	31884	4443	12	RCOR1, TEAD4, dSPI1, dELF1, dNR2F2, EP300, KDM1A, iJUND, dTAL1, iMAX, HDAC2, dEGR1
rp9	10	73979	11460	9	dTAL1, TEAD4, RCOR1, dGATA2, EP300, dGATA1, iCEBPD, dNR2F2, KDM1A
rp38	11	37452	3612	20	TEAD4, dTAL1, EP300, iCEBPD, RCOR1, dGATA2, iTAL1, PML, iREST, iSTAT5A, POLR2A, iGABPA, TRIM28, iNR2F2, iGATA2, HDAC2, dNR2F2, KDM1A, dGATA1, ZMIZ1
rp11	12	91942	6888	18	dTAL1, TEAD4, dGATA2, EP300, dGATA1, iCEBPD, RCOR1, PML, TBL1XR1, TRIM28, CCNT2, iSTAT5A, iNR2F2, iJUND, ZMIZ1, KDM1A, iREST, ARID3A
rp7	13	99653	4178	30	iREST, iCEBPD, TEAD4, EP300, TRIM28, TBL1XR1, dTAL1, dGATA1, dGATA2, ZMIZ1, PML, RCOR1, iSTAT5A, HDAC2, CCNT2, POLR2A, iJUND, iNR2F2, CBX3, KDM1A, iGABPA, iBHLHE40, ARID3A, iMAZ, iMAX, iCREB1, TAF1, iJUNB, SMARCA4, HMGN3
rp30	14	36209	1718	28	dJUND, dJUN, dJUNB, dNR2F2, TEAD4, EP300, dFOSL1, dFOS, iATF3, RCOR1, TBL1XR1, TRIM28, CBX3, iREST, iCEBPD, CCNT2, dMAFK, ARID3A, dMAFF, KDM1A, HDAC2, dGATA2, PML, dTAL1, ZMIZ1, POLR2A, iMAZ, iMAX
rp29	15	62626	10843	7	dJUND, dJUNB, dJUN, dFOSL1, dFOS, iATF3, dNR2F2
rp27	16	40196	3895	14	dJUND, dJUN, dMAFK, dJUNB, dMAFF, dFOSL1, RCOR1, dFOS, EP300, dNR2F2, iATF3, TEAD4, dBACH1, CBX3
rp37	17	27890	5132	5	dMAFK, dMAFF, dJUND, dBACH1, dNFE2
rp46	18	236	36	8	HDAC8, iJUNB, iYY1, iJUND, TEAD4, dJUND, dIRF1, HDAC1
rp16	19	8902	799	11	iPOLR3A, TBP, GTF3C1, iATF3, BDP1, TEAD4, EP300, RCOR1, iETS1, RFX5, BRF1
rp51	20	222	45	5	iCEBPD, dGATA2, dGATA1, ZC3H11A, CREBBP
rp45	21	823	121	12	iSRF, iNR2C2, CBX3, CREBBP, HCFC1, RCOR1, dNR2F2, iMAFF, ZBTB33, iETS1, CUX1, iEGR1
rp53	22	253	50	6	ZNF274, iZNF143, TRIM28, CBX3, iETS1, SETDB1
rp19	23	15146	2873	5	CBX3, TRIM28, iZNF143, SETDB1, iUSF1
rp5	24	4916	884	7	RCOR1, iZNF143, CBX3, GTF3C1, KDM1A, iMAX, HDAC1
rp39	25	9336	1099	16	RCOR1, iZNF143, iREST, iMAX, SIN3A, dREST, CBX3, iJUND, HDAC1, HCFC1, iMAZ, SAP30, UBTF, SMARCB1, iETS1, dMAZ
rp22	26	10982	1302	10	iZNF143, HCFC1, SIX5, iETS1, iCREB1, iELF1, iYY1, iATF3, dELF1, iGABPA
rp4	27	27677	1617	26	RAD21, dCTCFL, dCTCF, SMC3, dZNF143, HCFC1, RCOR1, CBX3, UBTF, iJUND, iJUN, ZNF384, E2F4, iMAZ, dZBTB7A, iATF3, TEAD4, HMGN3, iMAX, EP300, iBHLHE40, TBL1XR1, ZMIZ1, iCTCF, dMYC, TBP
rp35	28	93872	8651	19	RAD21, dCTCF, RCOR1, SMC3, dZNF143, iMAZ, TEAD4, CBX3, HCFC1, iMAX, iJUND, ZNF384, iMYC, TBL1XR1, iJUN, dCTCFL, EP300, UBTF, ARID3A
rp26	29	78696	11661	10	dCTCF, RAD21, dZNF143, SMC3, dCTCFL, RCOR1, dZBTB7A, iMAZ, dMAZ, iMAX
rp25	30	79426	13864	7	dCTCF, RAD21, SMC3, dZNF143, RCOR1, iMAZ, ARID3A
rp15	31	24707	3857	7	RAD21, iCTCF, SMC3, iZNF143, RCOR1, iMAZ, dCTCF
rp43	32	2336	298	12	iE2F6, RFX5, RAD21, THAP1, iYY1, iREST, iCTCFL, dSP2, iFOSL1, iGABPA, iBACH1, iELF1
rp54	33	168	20	10	iBACH1, HDAC2, EP300, TAF7, KAT2B, SUZ12, dEGR1, iCEBPB, HDAC1, BCLAF1
rp24	34	33627	3626	12	iFOS, dNFYB, dNFYA, iNFYB, CHD2, iSP2, iSP1, dSP2, dSP1, dMAZ, TBP, iNFYA
rp20	35	15393	2257	9	dNFYB, dUSF1, iFOS, dNFYA, dUSF2, dMAX, iATF3, iNFYB, HCFC1
rp34	36	86787	14454	5	dMAX, dMYC, dBHLHE40, dUSF1, iE2F6
rp33	37	14607	1951	10	dMAX, dMYC, dUSF1, dBHLHE40, dMXI1, iE2F6, SIN3A, HDAC1, SAP30, dEGR1
rp10	38	32691	4810	8	dMAX, dMYC, dZBTB7A, dEGR1, dMAZ, dE2F6, dBHLHE40, iE2F6
rp41	39	5986	789	15	CHD2, ZBTB33, TBP, POLR2A, dMAX, dMYC, TAF1, iMAFF, dYY1, dEGR1, KDM5B, dSPI1, dMAZ, dELF1, dE2F6
rp28	40	7713	324	21	TAF7, POLR2A, PML, iCEBPD, ZBTB33, KDM5B, ZMIZ1, BCLAF1, BCL3, TEAD4, CHD2, SIN3A, iEGR1, TRIM28, iYY1, GTF2F1, iETS1, GTF2B, iREST, iSTAT5A, CBX3
rp32	41	15718	1773	13	POLR2A, TBP, PML, GTF2B, TAF7, KDM5B, TAF1, GTF2F1, iIRF1, PHF8, ZMIZ1, iYY1, iCEBPD
rp12	42	63773	2437	32	TAF1, TBP, POLR2A, HCFC1, KDM5B, iYY1, PML, E2F4, RBBP5, CBX3, SIN3A, PHF8, iMAX, EP300, TBL1XR1, RCOR1, dETS1, BCLAF1, iIRF1, iZNF143, UBTF, TEAD4, CCNT2, iCREB1, iJUN, dELF1, iJUND, iGABPA, TRIM28, HMGN3, ZMIZ1, THAP1
rp8	43	87020	5382	24	POLR2A, TAF1, dELF1, KDM5B, PHF8, TBP, dETS1, dGABPA, HCFC1, dMAZ, iMAX, RBBP5, dZBTB7A, HMGN3, PML, E2F4, CCNT2, SIN3A, dELK1, dE2F6, dEGR1, iMYC, iYY1, UBTF
rp3	44	56983	2607	26	POLR2A, TAF1, TBP, KDM5B, HCFC1, dCREB1, PHF8, E2F4, RBBP5, PML, dATF1, iJUND, SIN3A, dMAZ, CCNT2, TBL1XR1, HMGN3, iMAX, dELF1, dETS1, dMYC, iSRF, iATF3, dE2F6, iJUN, iYY1
rp18	45	48582	2529	27	dMAX, dMYC, POLR2A, dBHLHE40, TAF1, dUSF1, TBP, dMXI1, iATF3, CCNT2, E2F4, SIN3A, PHF8, KDM5B, iE2F6, HCFC1, HMGN3, dMAZ, dUSF2, dEGR1, dZBTB7A, iJUN, HDAC1, dE2F6, SAP30, RBBP5, CBX3
rp36	46	80654	6895	21	POLR2A, dMAX, TAF1, dMYC, PHF8, dMAZ, dZBTB7A, KDM5B, TBP, dEGR1, CCNT2, HMGN3, dE2F6, E2F4, RBBP5, iE2F6, dNRF1, UBTF, dBHLHE40, dMXI1, SIN3A
rp40	47	45641	6421	17	PHF8, RBBP5, HDAC1, dMAX, SAP30, POLR2A, dMYC, dZBTB7A, CHD1, KDM5B, UBTF, dE2F6, HMGN3, dMAZ, TAF1, iE2F6, dETS1
rp31	48	23804	3455	9	dEGR1, dMAZ, dZBTB7A, iMAX, dE2F6, HMGN3, CCNT2, UBTF, E2F4
rp2	49	28724	2697	21	dZBTB7A, iMAX, dMAZ, POLR2A, UBTF, CCNT2, dEGR1, HMGN3, dE2F6, TAF1, E2F4, RAD21, iYY1, iMYC, iE2F6, dCTCFL, PHF8, iCTCF, RBBP5, TBP, dETS1
rp14	50	64895	8232	17	POLR2A, PHF8, dZBTB7A, iMAX, dMAZ, TAF1, KDM5B, dEGR1, dE2F6, UBTF, RBBP5, TBP, CCNT2, HMGN3, dYY1, dETS1, dELF1
rp17	51	34982	3745	21	POLR2A, dELF1, iMAX, TAF1, TBP, RCOR1, dSPI1, CBX3, UBTF, KDM5B, iJUND, iMAZ, iYY1, EP300, dGABPA, iMYC, iREST, iE2F6, TEAD4, dNR2F2, RBBP5
rp23	52	26153	3887	7	dELF1, dSPI1, dGABPA, dMAZ, dEGR1, dZBTB7A, iMAX
rp47	53	1123	167	10	dIRF1, dSPI1, iSTAT2, dELF1, iSTAT1, ZNF384, RCOR1, dSTAT1, RBBP5, dSTAT2
rp50	54	2005	301	11	dSRF, dSTAT5A, dSTAT1, iELK1, dELF1, EP300, dSPI1, dYY1, dSTAT2, iMXI1, dELK1
