# Supplementary material for: Modular combinatorial binding among human trans-acting factors reveals direct and indirect factor binding
Source: BMC Genomics. 2017 Jan 6;18:45. doi: 10.1186/s12864-016-3434-3 (PMC5219757; doi:10.1186/s12864-016-3434-3)
Supplement: Additional file 3: Table S7. — The overlap between RMD modules and published protein-protein interactions. (XLS 25 kb) [file 12864_2016_3434_MOESM3_ESM.xls]

## Sheet: Table S7 - PPI overlap
Bait Gene Name	Prey Gene Name	Spectral Count in Control IP		Spectral Count in Transcription Factor IP			Interaction Category*	Discovered by RMD
		Ctrl Rep1	Ctrl Rep2	TF Rep1	TF Rep2	TF Rep3
BACH1	CBX3	1	1	2	2	NA	direct	1
BHLHE40	CBX3	0	0	6	1	NA	direct	1
ELK1	CBX3	4	3	6	NA	NA	direct	1
GTF2F1	CBX3	0	0	2	3	NA	direct	1
MAX	CBX3	0	0	2	1	NA	direct	1
MAZ	CBX3	5	4	10	NA	NA	direct	1
SIN3A	CBX3	3	0	3	1	NA	direct	1
MAX	E2F6	0	0	0	3	NA	direct	1
SIN3A	HDAC1	0	0	64	65	NA	direct	1
SIN3A	HDAC2	0	0	45	38	NA	direct	0
GTF2B	NFE2	0	0	8	6	NA	direct	0
GTF2B	POLR2A	0	0	3	7	NA	direct	1
USF2	POLR2A	0	0	0	2	NA	direct	1
MAZ	RAD21	0	2	3	NA	NA	direct	1
SIN3A	RAD21	1	0	0	4	NA	direct	0
TAL1	RAD21	0	0	1	1	NA	direct	0
USF2	RAD21	0	1	1	1	NA	direct	0
ZNF143	RAD21	0	3	2	2	NA	direct	1
ZNF143	RFX5	0	0	5	4	NA	direct	0
SIN3A	SAP30	0	0	14	11	NA	direct	1
MAX	SIN3A	0	0	3	3	NA	direct	1
RAD21	SMC3	7	0	7	3	NA	direct	1
RFX5	SMC3	7	0	6	2	NA	direct	0
USF2	SMC3	0	2	5	8	NA	direct	0
ZNF143	SMC3	7	0	4	4	NA	direct	1
CEBPB	TAL1	0	0	1	1	NA	direct	1
GTF2B	TRIM28	0	1	1	5	NA	direct	0
SIN3A	TRIM28	0	0	2	2	NA	direct	0
ZNF143	TRIM28	0	0	7	7	NA	direct	1
MXI1	UBTF	2	3	3	3	NA	direct	1
TAL1	UBTF	2	3	3	3	NA	direct	0
USF2	USF1	0	0	4	1	NA	direct	1
ZNF143	ZBTB7A	0	0	7	6	NA	direct	1
Total	33						Overlap	22
