# Supplementary material for: Modular combinatorial binding among human trans-acting factors reveals direct and indirect factor binding
Source: BMC Genomics. 2017 Jan 6;18:45. doi: 10.1186/s12864-016-3434-3 (PMC5219757; doi:10.1186/s12864-016-3434-3)
Supplement: Additional file 4: Table S8. — TF diversification scores and random forest prediction accuracies. (CSV 609 bytes) [file 12864_2016_3434_MOESM4_ESM.csv]

# RF: Random Forest prediction accuracy
# Diversification score: Pearson correlation distance between dTF and iTF programs
TF	RF	Diversification score
FOS	0.95	1.16
JUN	0.94	1.18
JUNB	0.94	1.18
JUND	0.89	1.19
MYC	0.84	1.15
SRF	0.83	1.1
USF1	0.82	0.99
MXI1	0.81	0.83
ZNF143	0.8	0.74
BHLHE40	0.79	1.13
ELF1	0.79	0.82
MAX	0.79	1.16
STAT2	0.79	0.77
NR2F2	0.78	0.77
STAT1	0.78	1.06
MAZ	0.76	1.03
SP1	0.75	0.38
NR2C2	0.75	0.47
ATF1	0.74	0.99
CREB1	0.72	0.79
ETS1	0.72	0.65
GABPA	0.71	0.78
MEF2A	0.7	0.52
NFYB	0.66	0.09
E2F6	0.64	0.6
CEBPB	0.63	0.65
SP2	0.63	0.01
YY1	0.6	0.31
